# Supplementary material for: D1-A-D2 Conjugated Porous Polymers Provide Additional Electron Transfer Pathways for Efficient Photocatalytic Hydrogen Production
Source: Molecules. 2025 May 16;30(10):2190. doi: 10.3390/molecules30102190 (PMC12114361; doi:10.3390/molecules30102190)
Supplement: Supplementary file 1 [file molecules-30-02190-s001.zip]

Archive with 1 entries (1 files):
- molecules-3593317-supplementary.pdf
